# Supplementary material for: Prediction of breast cancer risk based on flow variant analysis of circulating peripheral blood mononuclear cells
Source: HGG Adv. 2022 Jan 8;3(2):100085. doi: 10.1016/j.xhgg.2022.100085 (PMC8801379; doi:10.1016/j.xhgg.2022.100085)
Supplement: Table S1. Montefiore cohort, including age, gender, genetic test result, CR-B FVAs, and RCS [file mmc2.xlsx]

## Sheet: Table S1
Table S1. Montefiore cohort, including age, gender, genetic test result, CR-B FVAs and RCS.
ID #	Age	Gender	Genetic Panel Results		FVA Functional Scores			Classification Score
			VUS	P/LP	BRCA1	BRCA2	Phospho-p53/ Total p53
SK1	48	F			0.72	0.45	0.31	1.08
SK2	49	F			0.66	-0.46	1.88	1.34
SK3	36	F			0.48	0.06	-0.36	0.97
SK4	31	F	NM_000051.3(ATM):c.1703G>Ta, NM_007194.4(CHEK2):c.59A>G		0.52	0.38	0.31	0.89
SK5	51	F			-1.36	-1.04	-0.89	-0.56
SK6	62	F			0.49	0.3	-0.27	0.89
SK7	30	F			0.43	0.69	-0.01	0.69
SK8	NA	F			0.2	0.53	0.38	0.5
SK9	46	F	NM_005732.4(RAD50):c.3640C>T		0.72	0.45	0.31	1.08
SK11	24	F			0.69	0.89	-0.31	0.89
SK12	41	F		NM_000143.3(FH):c.844G>C	-1.6	-1	-0.92	-0.84
SK13	66	F		NM_000038.6(APC):c.3920T>Aa	0.67	1.29	0.04	0.72
SK14	73	F	NM_005732.4(RAD50):c.259C>T		0.35	0.67	1.06	0.62
SK15	50	F			0.89	1.53	-0.13	0.88
SK17	38	F	NM_032043.2(BRIP1):c.2220G>Ta		0.44	0.69	0	0.69
SK18	34	F			-1.3	-0.99	-0.87	-0.53
SK19	35	F			0.13	-0.07	-0.15	0.64
SK20	88	F			-1.78	-1.23	-0.92	-0.94
SK21	69	F			0.59	-0.7	0.22	1.35
SK22	35	F			0.68	-0.77	0.5	1.47
SK23	52	F	NM_000051.3(ATM):c.6176C>Ta, NM_024675.3(PALB2):c.3404G>A		0.23	0.33	-0.33	0.61
SK24	52	F		NG_008860.1(NBN_v001):g.46420G>Ta	-1.64	-1.16	-0.98	-0.82
SK25	37	F			0.63	0.96	-0.33	0.8
SK26	NA	F		NM_007294.4(BRCA1):c.5’UTR_EX1dela,b	-1.28	-0.93	-0.84	-0.53
SK27	32	F	NM_058216.3(RAD51C):c.492T>G		-1.94	-1.72	-0.8	-0.93
SK28	69	F			0.8	-0.75	0.5	1.6
SK29	34	F	NM_000314.7(PTEN):c.1771C>T, NM_058216.3(RAD51C):c.542A>G		-1.6	-1	-0.92	-0.84
SK30	59	F			0.56	0.39	-0.44	0.93
SK31	54	F			0.61	0.45	-0.3	0.96
SK32	37	F			0.73	1.18	2.13	0.83
SK33	45	F			0.79	0.68	0.04	1.07
SK34	68	F	NM_000051.3(ATM):c.6176C>Ta		-1.97	-1.86	-0.86	-0.91
SK35	42	F			0.81	1.34	-0.19	0.85
SK37	73	F			0.73	0.12	0.86	1.21
SK40	57	F			0.64	0.3	0.24	1.05
SK41	71	F			0.66	0.73	0.29	0.91
SK42	57	F			0.43	-1.22	-0.01	1.37
SK43	47	F			0.73	1.18	-0.25	0.83
SK44	33	F			0.79	0.68	0.04	1.07
SK48	67	F			-1.72	-1.09	-0.69	-0.93
SK49	NA	F			0.81	1.35	-0.19	0.85
SK50	42	F			0.66	0.74	0.3	0.91
SK51	40	F			-1.78	-1.23	-0.92	-0.94
SK53	49	F	NM_007194.4(CHEK2):c.715G>A		-1.72	-1.09	-0.69	-0.93
SK54	41	F			0.68	0.12	0	1.15
SK55	28	F			0.73	0.47	0.32	1.08
SK56	58	F		NM_012222.2(MUTYH):c.725G>A	-1.34	-0.99	-0.87	-0.57
SK57	67	F			0.44	0.7	0	0.69
SK58	30	F			0.54	0.03	2.15	1.04
SK62	41	F			0.68	1.31	0.05	0.73
SK66	53	F			0.82	1.36	-0.19	0.85
SK67	61	F	NM_007294.4(BRCA1):c.3995G>T		0.87	0.85	0.11	1.09
SK68	23	F			0.76	0.26	0.06	1.18
SK102	69	F			0.73	0.78	-0.33	0.97
SK103	58	F			-0.4	-1.33	-0.92	0.54
SK104	42	F			-1.83	-2.23	-1.06	-0.64
SK105	43	F			-1.01	-2.51	-0.72	0.32
SK106	54	F		NM_001048174.2(MUTYH):c.1103G>A	0.59	0.26	-0.27	1.01
SK107	50	F			0.67	0.6	-0.36	0.97
SK108	60	F	NM_032043.2(BRIP1):c.3571A>G		0.72	0.66	-0.22	1
SK109	50	F			-1.31	-1.01	-0.88	-0.53
SK110	56	F			0.12	-0.08	-0.15	0.64
SK111	49	F			-1.59	-0.99	-0.24	-0.83
SK113	42	F			0.16	0	-0.11	0.65
SK114	56	F	NM_000051.3(ATM):c.6176C>Ta, NM_005732.4(RAD50):c.2177G>Aa		0.66	0.31	2.59	1.07
SK115	73	F	NM_000059.3(BRCA2):c.7712A>Ga, NM_024675.3(PALB2):c.1337A>T		-1.16	-1.63	-0.76	-0.15
SK116	33	F			0.41	0.25	0.02	0.83
SK117	49	F			-0.57	-1.28	-0.92	0.34
SK118	56	F			-1.94	-1.72	-0.8	-0.93
SK119	65	F			0.32	0.53	-0.25	0.63
SK120	49	F	NM_000051.3(ATM):c.6176C>Ta		0.73	1.18	-0.25	0.83
SK121	53	F	NM_032043.2(BRIP1):c.2284C>T		0.79	0.68	0.04	1.07
SK122	45	F			0.67	0.11	-0.01	1.15
SK124	49	F			0.72	0.45	0.31	1.08
SK125	53	F			0.73	0.75	-0.31	0.98
SK126	58	F		NG_009018.1(NF1_v002):g.168366A>G	0.43	0.69	-0.01	0.69
SK128	25	F			0.48	0.29	-0.27	0.89
SK129	36	F			0.5	0.63	-0.33	0.78
SK130	NA	F			0.45	-1.11	-0.47	1.35
SK131	43	F			0.81	1.34	-0.2	0.85
SK132	46	F	NM_000059.3(BRCA2):c.5342A>G		0.86	0.84	0.1	1.09
SK133	44	F			0.75	0.25	0.05	1.18
SK134	55	F			0.69	0.81	0.32	0.92
SK136	55	F			0.56	0.99	-0.32	0.71
SK137	28	F			0.54	1.18	-0.31	0.63
SK139	50	F			0.35	0.64	3.86	0.63
SK140	51	F			0.62	1.35	-0.25	0.65
SK141	36	F	NM_032043.2(BRIP1):c.3224C>T		-1.36	-1.04	-0.89	-0.56
SK143	65	F			0.66	0.74	0.3	0.91
SK144	31	F			-1.78	-1.23	-0.92	-0.94
SK145	64	F			0.81	1.35	-0.19	0.85
SK148	52	F			0.75	0.26	0.06	1.18
SK149	58	F			-1.69	-0.97	-0.64	-0.94
SK150	61	F			0.74	0.9	0.37	0.94
SK151	62	F		NM_001048174.2(MUTYH):c.1103G>A	0.82	0.27	0.95	1.24
SK152	42	F			0.38	0.72	0.63	0.63
SK153	50	F	NM_058216.3(RAD51C):c.431T>C		-1.75	-1.11	-0.87	-0.96
SK154	53	F			0.6	0.54	0.39	0.92
SK156	55	F			0.73	0.46	0.32	1.08
SK157	33	F			0.73	0.76	-0.3	0.98
		Subjects highlighted orange are positive carriers for P/LP variants in high- or moderate-risk Double Strand Break Repair (DSBR) genes: BRCA1, BRCA2, PALB2, ATM, BARD1, CHEK2, RAD51C, RAD51D
		Subjects highlighted blue tested negative for P/LP variants in high- or moderate-risk DSBR genes, but have first-degree relatives (parents, siblings, children) who are positive carriers for P/LP variants in these genes.
aVariant either not listed in ClinVar or has conflicting interpretations
bCoding exon nomenclature
