# Supplementary material for: Prediction of breast cancer risk based on flow variant analysis of circulating peripheral blood mononuclear cells
Source: HGG Adv. 2022 Jan 8;3(2):100085. doi: 10.1016/j.xhgg.2022.100085 (PMC8801379; doi:10.1016/j.xhgg.2022.100085)
Supplement: Table S2. Northwell cohort, including age, gender, genetic test result, CR-B FVAs, and RCS [file mmc3.xlsx]

## Sheet: Table S2
Table S2. Northwell cohort, including age, gender, genetic test result, CR-B FVAs and RCS.
ID #	Age	Gender	Genetic Panel Results		FVA Functional Scores			Classification Score
			VUS	P/LP	BRCA1	BRCA2	Phospho-p53/ Total p53
FVA0001	44	F		NM_000038.6(APC):c.3920T>Aa	1.09	0.94	0.06	0.93
FVA0002	42	F			0.96	1.04	0.05	0.89
FVA0003	48	F		NM_007294.4(BRCA1):c.68_69del	-0.7	-1.13	-0.41	-0.8
FVA0004	54	F			1.04	0.86	0.78	0.95
FVA0006	54	F		NM_000179.2(MSH6):c.1933G>T	-0.18	-0.89	-0.57	-0.44
FVA0008	58	F			0.18	-0.4	-0.59	-0.08
FVA0009	67	F	NM_032043.2(BRIP1):c.1324T>C		-0.83	-0.59	-0.53	-0.73
FVA0013	79	F			-0.44	-0.53	-0.28	-0.45
FVA0014	60	F			0.45	0.21	0.22	0.35
FVA0016	54	F			-1.1	-0.59	0.06	-0.81
FVA0017	63	F			-1.85	-1.4	-1.63	-1.69
FVA0019	85	F			-0.48	-0.99	-0.32	-0.62
FVA0020	62	F	NM_000051.3(ATM):c.6919C>Ta		-0.95	-0.79	-0.31	-0.83
FVA0025	62	F	NM_032043.2(BRIP1):c.2255A>G		0.63	0.73	0.11	0.61
FVA0027	65	F		NM_000249.3(MLH1):c.2252_2253del	1	1.29	0.11	1
FVA0029	48	F	NM_000465.4(BARD1):c.1913C>T		0.95	0.37	0.36	0.7
FVA0030	54	F			-1.1	-0.59	-0.57	-0.88
FVA0033	78	F			-0.83	-0.59	-0.52	-0.72
FVA0034	42	F		NM_000059.3(BRCA2):c.5799_5802del	-0.87	-0.58	-0.52	-0.74
FVA0035	34	F			1.02	0.87	0.49	0.91
FVA0036	48	F		NM_001128425.1(MUTYH):c.1187G>A	0.91	0.94	0.08	0.83
FVA0037	59	F	NM_007194.4(CHEK2):c.190G>Aa		-1.85	-1.38	-1.62	-1.68
FVA0038	72	F			0.52	0.74	0.77	0.62
FVA0039	40	F			0.99	0.67	0.69	0.86
FVA0040	55	F			1	0.93	0.06	0.87
FVA0041	30	F		NG_007109.2(MLH1_v001):g.53983G>T	0.73	0.87	0.36	0.73
FVA0044	59	F			0.79	0.82	0.04	0.72
FVA0045	61	F	NM_005732.4(RAD50):c.1277A>Ga		-1.85	-1.4	-1.63	-1.69
FVA0046	51	F			0.7	0.73	0.49	0.69
FVA0047	65	F	NM_058216.3(RAD51C):c.134A>Ga		0.87	0.51	0.09	0.67
FVA0050	40	F		NM_000038.6(APC):c.3920T>Aa	-0.83	-0.59	-0.53	-0.73
FVA0052	65	F			-0.7	-0.34	-1.04	-0.62
FVA0053	56	F		NM_001128425.1(MUTYH):c.1438G>T	1	0.95	0.03	0.88
FVA0054	62	F			-0.02	-0.87	-0.57	-0.35
FVA0055	46	F			-1.31	-1.65	-0.71	-1.35
FVA0058	43	F		NM_000059.3(BRCA2):c.3922G>T	-0.67	-0.75	-0.62	-0.69
FVA0059	35	F			0.97	0.97	0.7	0.94
FVA0061	29	F			0.88	0.75	0.77	0.83
FVA0062	23	F	NM_000051.3(ATM):c.7855A>G		0.99	0.68	0.7	0.86
FVA0064	59	F			0.73	0.88	0.37	0.74
FVA0065	66	F			-0.83	-0.58	-0.52	-0.72
FVA0066	62	F	NM_000465.4(BARD1):c.977A>Ga		0.46	0.22	0.22	0.36
FVA0067	60	F	NM_000059.3(BRCA2):c.8550A>C		-0.73	-1.22	-0.46	-0.86
FVA0068	52	F	NM_000059.3(BRCA2):c.10076A>Ga, NM_032043.2(BRIP1):c.550G>T		-0.71	-0.64	-0.54	-0.67
FVA0069	74	F			-0.88	-0.63	-0.54	-0.76
FVA0070	44	F		NG_008150.2(CHEK2_v001):g.36862G>C	0.94	0.91	0.68	0.9
FVA0072	51	F			1.09	1.07	0.64	1.03
FVA0073	82	F			-1.47	-1.89	-1.29	-1.58
FVA0074	68	F			-1.85	-1.4	-1.63	-1.69
FVA0076	43	F			1.4	1.53	1.15	1.41
FVA0077	47	F			0.82	1.4	1.14	1.04
FVA0079	51	F			-1.27	-0.79	-0.05	-0.99
FVA0082	82	F			0.95	1.39	0.41	1.03
FVA0085	51	F			1.12	1	0.47	1.01
FVA0086	60	F			1.02	0.49	0.43	0.79
FVA0087	60	F			1.07	1.44	0.18	1.09
FVA0088	66	F		NM_032043.2(BRIP1):c.2992_2995dela	-0.75	-1.27	-0.49	-0.89
FVA0090	47	F	NM_005732.4(RAD50):c.2903G>A		-0.9	-0.68	-0.56	-0.79
FVA0091	72	F	NM_000051.3(ATM):c.5179G>A		-0.73	-0.69	-0.56	-0.7
		Subjects highlighted orange are positive carriers for P/LP variants in high- or moderate-risk Double Strand Break Repair (DSBR) genes: BRCA1, BRCA2, PALB2, ATM, BARD1, CHEK2, RAD51C, RAD51D
aVariant either not listed in ClinVar or has conflicting interpretations
